# Supplementary material for: Beyond Malignancy: Clinical Insights from Three Cases of Severe Hypercalcemia
Source: J Clin Med. 2026 Mar 21;15(6):2412. doi: 10.3390/jcm15062412 (PMC13026940; doi:10.3390/jcm15062412)
Supplement: Supplementary file 1 [file jcm-15-02412-s001.zip]

Archive with 1 entries (1 files):
- jcm-4157241-supplementary.xlsx
