# Supplementary material for: Beyond Malignancy: Clinical Insights from Three Cases of Severe Hypercalcemia
Source: J Clin Med. 2026 Mar 21;15(6):2412. doi: 10.3390/jcm15062412 (PMC13026940; doi:10.3390/jcm15062412)
Supplement: Supplementary file 1 [file jcm-15-02412-s001.zip › jcm-4157241-supplementary.xlsx]

## Sheet: Sheet1
		Case 1				Case2			Case 3
	Normal range	Baseline	Admission	Discharge	Follow up	Baseline	Admission	Follow up	Baseline	Admission	Post parathyroidectomy	Follow up
Calcium	8.5-10.5 mg/dL	9.56	14.5	11.9	10.2	10.1	11.9	9.9	9.8	18.5	8	9
Albumin	3.5-5.2 g/dL	4.3	4.1	3.5	4	4.36	3.6	4.1	4	4	2.9	4
Creatinine	0.5-1.2 mg/dL	0.8	1.54	1	0.88	0.52	0.5	0.6	0.8	1.74	1.1	0.8
Urea	10-50 mg/dL	26.5	39	13	24	40	42	41	28.4	54	37	27.5
PTH	18.4-80.1 pg/mL		7.4				<10	65		490	61	101
vitamin D 25 OH	76-125 nmol/L		130			46	54	68		23.1
1,25 OH-D	47.8 - 190.3 pmol/L		148				<12			14.2
Additional information
Immunofixation			Normal*				Normal*
Free light chain- Kappa	3.3-19.4 mg/L		18.27				30
Free light chain- Lambda	5.7 - 26.3 mg/L		13.7				24
Free light chain ratio	0.26 - 1.65		1.33				1.25
TSH	0.27-4.2 mU/L		0.36			2.7	0.8	0.32
fT3	3.5-6.5 pmol/L		3.9				5.6
fT4	0.9-1.7 ng/dL		1				20.5
IGF-1	73 - 243 ng/mL		125
Morning cortizol	6-18.4 ug/dL		16.7				0.4
ACTH	8-63 pg/mL						>2000
PTHrP	<4.2pmol/L		2.3
Urine metanephrines for 24 hours	39 - 225 ug/24hr						116
Table S1 – Patients’ laboratory results
* No monoclonal immunoglobulins were detected.
PTH - Parathyroid hormone; 1,25 OH-D - 1,25 dihydroxyvitamin D; 25 OH-D - 25-hydroxyvitamin D; TSH - Thyroid stimulating hormone; fT3 - free thyroxine 4; fT4 - free thyroxine 4; IGF-1 - Insulin-like growth factor 1; PTHrP - Parathyroid hormone-related protein; ACTH- Adrenocorticotropic hormone
